# Supplementary material for: Therapeutic Stress-Induced Remodeling of Transposable Elements and TE-Gene Chimeras in KYSE150 Esophageal Squamous Cell Carcinoma Cells
Source: Int J Mol Sci. 2026 Apr 13;27(8):3471. doi: 10.3390/ijms27083471 (PMC13116134; doi:10.3390/ijms27083471)
Supplement: Supplementary file 1 [file ijms-27-03471-s001.zip]

Archive with 2 entries (2 files):
- DEG_ChimericTranscript_Exonized.csv
- Supplementary_Information.pdf
