# Supplementary material for: Therapeutic Stress-Induced Remodeling of Transposable Elements and TE-Gene Chimeras in KYSE150 Esophageal Squamous Cell Carcinoma Cells
Source: Int J Mol Sci. 2026 Apr 13;27(8):3471. doi: 10.3390/ijms27083471 (PMC13116134; doi:10.3390/ijms27083471)
Supplement: Supplementary file 1 [file ijms-27-03471-s001.zip › DEG_ChimericTranscript_Exonized.csv]

gene_id	gene_strand	gene_position	TE_id	TE_strand	TE_position	Exonized_type	Chimeric_reads_control	Chimeric_reads_iodine	Chimeric_reads_total	Normal Cells	Hypoxia	log2FoldChange	padj
ASB13	-	NC_000010.11:5638867-5666595	AluJb	+	NC_000010.11:5651722-5652026	Intronic	1	1	2	Yes	Yes	2.41	5.43E-10
ATG9B	-	NC_000007.14:151012209-151024499	AluSg4	-	NC_000007.14:151014601-151014905	Embedded	0	2	2	No	Yes	-4.9	6.68E-10
C21orf58	-	NC_000021.9:46300430-46323870	AluJb	-	NC_000021.9:46301134-46301441	Embedded	17	1	18	Yes	Yes	2.56	1.09E-33
C21orf58	-	NC_000021.9:46300430-46323870	AluSc8	+	NC_000021.9:46322709-46322790	Embedded	13	0	13	Yes	No	2.56	1.09E-33
C21orf58	-	NC_000021.9:46300430-46323870	AluSx4	-	NC_000021.9:46321179-46321341	Intronic	6	1	7	Yes	Yes	2.56	1.09E-33
C21orf58	-	NC_000021.9:46300430-46323870	L1MC3	-	NC_000021.9:46321034-46321168	Intronic	2	1	3	Yes	Yes	2.56	1.09E-33
C21orf58	-	NC_000021.9:46300430-46323870	LTR62	+	NC_000021.9:46320547-46320992	Overlapped	5	0	5	Yes	No	2.56	1.09E-33
C21orf58	-	NC_000021.9:46300430-46323870	MER4D1	-	NC_000021.9:46323406-46323552	Embedded	26	9	35	Yes	Yes	2.56	1.09E-33
CCR5AS	-	NC_000003.12:46363984-46407066	HERVH-int	-	NC_000003.12:46392537-46392825	Overlapped	0	3	3	No	Yes	-4.65	0.004571932
CCR5AS	-	NC_000003.12:46363984-46407066	LTR7	-	NC_000003.12:46393052-46393402	Overlapped	0	2	2	No	Yes	-4.65	0.004571932
CEP192P1	-	NC_000005.10:176143085-176199295	AluJb	-	NC_000005.10:176171541-176171753	Overlapped	0	9	9	No	Yes	-4.53	6.73E-22
CEP192P1	-	NC_000005.10:176143085-176199295	FAM90Ar	+	NC_000005.10:176175516-176175650	Intronic	0	6	6	No	Yes	-4.53	6.73E-22
CEP192P1	-	NC_000005.10:176143085-176199295	FAM90Ar	+	NC_000005.10:176176241-176176566	Overlapped	0	7	7	No	Yes	-4.53	6.73E-22
CEP192P1	-	NC_000005.10:176143085-176199295	FAM90Ar	+	NC_000005.10:176182763-176183045	Overlapped	0	5	5	No	Yes	-4.53	6.73E-22
CEP192P1	-	NC_000005.10:176143085-176199295	L1MC4	+	NC_000005.10:176167896-176168230	Intronic	0	2	2	No	Yes	-4.53	6.73E-22
CEP192P1	-	NC_000005.10:176143085-176199295	L2d2	+	NC_000005.10:176170129-176170378	Intronic	0	1	1	No	Yes	-4.53	6.73E-22
CEP192P1	-	NC_000005.10:176143085-176199295	MER41C	-	NC_000005.10:176143085-176143413	Overlapped	0	6	6	No	Yes	-4.53	6.73E-22
CEP192P1	-	NC_000005.10:176143085-176199295	MLT1G	-	NC_000005.10:176187272-176187783	Overlapped	0	9	9	No	Yes	-4.53	6.73E-22
CXCL8	+	NC_000004.12:73740569-73743716	MER53	+	NC_000004.12:73742680-73742745	Embedded	0	2	2	No	Yes	-3.97	1.73E-56
CXCL8	+	NC_000004.12:73740569-73743716	MER53	+	NC_000004.12:73743268-73743355	Embedded	2	16	18	Yes	Yes	-3.97	1.73E-56
CXCL8	+	NC_000004.12:73740569-73743716	MER53	-	NC_000004.12:73742563-73742682	Embedded	2	56	58	Yes	Yes	-3.97	1.73E-56
CXCL8	+	NC_000004.12:73740569-73743716	MER53	-	NC_000004.12:73742880-73742935	Embedded	0	3	3	No	Yes	-3.97	1.73E-56
CXCL8	+	NC_000004.12:73740569-73743716	MER94	+	NC_000004.12:73742205-73742324	Embedded	0	2	2	No	Yes	-3.97	1.73E-56
CXCL8	+	NC_000004.12:73740569-73743716	MIRc	+	NC_000004.12:73742955-73743047	Embedded	3	48	51	Yes	Yes	-3.97	1.73E-56
D2HGDH	+	NC_000002.12:241734630-241768811	AluJb	-	NC_000002.12:241746977-241747226	Embedded	12	0	12	Yes	No	2.58	2.03E-41
D2HGDH	+	NC_000002.12:241734630-241768811	AluJo	-	NC_000002.12:241754602-241754902	Overlapped	8	0	8	Yes	No	2.58	2.03E-41
D2HGDH	+	NC_000002.12:241734630-241768811	AluSc	-	NC_000002.12:241735785-241736060	Intronic	0	1	1	No	Yes	2.58	2.03E-41
D2HGDH	+	NC_000002.12:241734630-241768811	AluSg	+	NC_000002.12:241746608-241746904	Embedded	7	0	7	Yes	No	2.58	2.03E-41
D2HGDH	+	NC_000002.12:241734630-241768811	AluSq2	+	NC_000002.12:241757676-241757982	Intronic	1	0	1	Yes	No	2.58	2.03E-41
D2HGDH	+	NC_000002.12:241734630-241768811	AluSz	+	NC_000002.12:241746490-241746607	Embedded	10	0	10	Yes	No	2.58	2.03E-41
D2HGDH	+	NC_000002.12:241734630-241768811	L1MEd	-	NC_000002.12:241745655-241746483	Embedded	17	5	22	Yes	Yes	2.58	2.03E-41
D2HGDH	+	NC_000002.12:241734630-241768811	L1MEd	-	NC_000002.12:241758940-241759567	Intronic	0	1	1	No	Yes	2.58	2.03E-41
D2HGDH	+	NC_000002.12:241734630-241768811	L2a	+	NC_000002.12:241749254-241749384	Embedded	8	2	10	Yes	Yes	2.58	2.03E-41
DUSP1	-	NC_000005.10:172768096-172771195	MIRb	+	NC_000005.10:172769278-172769494	Intronic	0	13	13	No	Yes	-3.88	6.63E-36
DUT	+	NC_000015.10:48331095-48343373	Charlie9	+	NC_000015.10:48343243-48343305	Embedded	2	0	2	Yes	No	2.55	2.30E-167
DUT	+	NC_000015.10:48331095-48343373	LTR67B	+	NC_000015.10:48343016-48343079	Embedded	2	0	2	Yes	No	2.55	2.30E-167
DUT	+	NC_000015.10:48331095-48343373	Tigger19b	+	NC_000015.10:48341009-48341229	Intronic	1	3	4	Yes	Yes	2.55	2.30E-167
EDIL3-DT	+	NC_000005.10:84382422-84417658	AluJb	+	NC_000005.10:84417315-84417607	Embedded	15	2	17	Yes	Yes	2.4	2.20E-10
EDIL3-DT	+	NC_000005.10:84382422-84417658	L1MA2	-	NC_000005.10:84415979-84417314	Embedded	11	3	14	Yes	Yes	2.4	2.20E-10
EDIL3-DT	+	NC_000005.10:84382422-84417658	L1ME3G	-	NC_000005.10:84399563-84399975	Embedded	12	3	15	Yes	Yes	2.4	2.20E-10
EDIL3-DT	+	NC_000005.10:84382422-84417658	L1ME3G	-	NC_000005.10:84399563-84399975	Embedded	12	3	15	Yes	Yes	2.4	2.20E-10
EDIL3-DT	+	NC_000005.10:84382422-84417658	L1ME3G	-	NC_000005.10:84399563-84399975	Overlapped	16	3	19	Yes	Yes	2.4	2.20E-10
EDIL3-DT	+	NC_000005.10:84382422-84417658	L1ME3G	-	NC_000005.10:84399563-84399975	Overlapped	16	3	19	Yes	Yes	2.4	2.20E-10
EDIL3-DT	+	NC_000005.10:84382422-84417658	MLT1A0	+	NC_000005.10:84387727-84388103	Embedded	9	3	12	Yes	Yes	2.4	2.20E-10
EDIL3-DT	+	NC_000005.10:84382422-84417658	MLT1A0	+	NC_000005.10:84387727-84388103	Embedded	9	7	16	Yes	Yes	2.4	2.20E-10
EDIL3-DT	+	NC_000005.10:84382422-84417658	MLT1A0	+	NC_000005.10:84387727-84388103	Overlapped	17	3	20	Yes	Yes	2.4	2.20E-10
EDIL3-DT	+	NC_000005.10:84382422-84417658	MLT1A0	+	NC_000005.10:84387727-84388103	Overlapped	17	7	24	Yes	Yes	2.4	2.20E-10
EMSY-DT	-	NC_000011.10:76433925-76444680	L1ME3	-	NC_000011.10:76433938-76434179	Embedded	0	2	2	No	Yes	2.65	1.51E-26
EMSY-DT	-	NC_000011.10:76433925-76444680	L2c	-	NC_000011.10:76434805-76435078	Embedded	0	1	1	No	Yes	2.65	1.51E-26
F2R	+	NC_000005.10:76716126-76735770	AluSx	-	NC_000005.10:76728686-76728990	Embedded	4	0	4	Yes	No	2.48	6.36E-245
F2R	+	NC_000005.10:76716126-76735770	AluY	+	NC_000005.10:76735192-76735503	Embedded	329	41	370	Yes	Yes	2.48	6.36E-245
F2R	+	NC_000005.10:76716126-76735770	L2b	-	NC_000005.10:76734606-76734686	Embedded	182	18	200	Yes	Yes	2.48	6.36E-245
IFIT2	+	NC_000010.11:89302046-89309271	MamRep38	+	NC_000010.11:89307439-89307595	Embedded	6	677	683	Yes	Yes	-5.15	2.24E-06
IL1RL1	+	NC_000002.12:102311563-102352356	Arthur2	-	NC_000002.12:102344752-102344934	Embedded	0	1	1	No	Yes	-6.15	9.59E-21
IL1RL1	+	NC_000002.12:102311563-102352356	L2c	+	NC_000002.12:102344418-102344708	Embedded	0	4	4	No	Yes	-6.15	9.59E-21
IL1RL1	+	NC_000002.12:102311563-102352356	MSTA	-	NC_000002.12:102343948-102344345	Embedded	0	18	18	No	Yes	-6.15	9.59E-21
IL1RL1	+	NC_000002.12:102311563-102352356	Zaphod3	+	NC_000002.12:102345046-102345209	Embedded	0	7	7	No	Yes	-6.15	9.59E-21
IQCH-AS1	-	NC_000015.10:67403611-67521844	AluJb	+	NC_000015.10:67406276-67406527	Embedded	0	3	3	No	Yes	2.54	2.28E-14
IQCH-AS1	-	NC_000015.10:67403611-67521844	AluJb	+	NC_000015.10:67459975-67460095	Overlapped	1	0	1	Yes	No	2.54	2.28E-14
IQCH-AS1	-	NC_000015.10:67403611-67521844	AluJb	+	NC_000015.10:67515260-67515296	Overlapped	27	0	27	Yes	No	2.54	2.28E-14
IQCH-AS1	-	NC_000015.10:67403611-67521844	AluJb	+	NC_000015.10:67519568-67519874	Intronic	5	0	5	Yes	No	2.54	2.28E-14
IQCH-AS1	-	NC_000015.10:67403611-67521844	AluSp	+	NC_000015.10:67442129-67442428	Intronic	1	0	1	Yes	No	2.54	2.28E-14
IQCH-AS1	-	NC_000015.10:67403611-67521844	AluSx	+	NC_000015.10:67423621-67423879	Intronic	0	1	1	No	Yes	2.54	2.28E-14
IQCH-AS1	-	NC_000015.10:67403611-67521844	FLAM_C	+	NC_000015.10:67519102-67519125	Overlapped	43	2	45	Yes	Yes	2.54	2.28E-14
IQCH-AS1	-	NC_000015.10:67403611-67521844	L1ME4c	-	NC_000015.10:67404511-67405130	Embedded	1	1	2	Yes	Yes	2.54	2.28E-14
IQCH-AS1	-	NC_000015.10:67403611-67521844	MIRb	+	NC_000015.10:67406695-67406918	Embedded	2	3	5	Yes	Yes	2.54	2.28E-14
IQCH-AS1	-	NC_000015.10:67403611-67521844	MIRb	-	NC_000015.10:67405442-67405691	Embedded	6	0	6	Yes	No	2.54	2.28E-14
LINC01503	+	NC_000009.12:129336923-129347477	AluSx	-	NC_000009.12:129346986-129347148	Intronic	2	0	2	Yes	No	2.91	1.95E-27
LINC01503	+	NC_000009.12:129336923-129347477	AluSx	-	NC_000009.12:129347184-129347226	Overlapped	87	12	99	Yes	Yes	2.91	1.95E-27
LINC01503	+	NC_000009.12:129336923-129347477	AluSz	-	NC_000009.12:129346343-129346645	Intronic	1	0	1	Yes	No	2.91	1.95E-27
LINC01503	+	NC_000009.12:129336923-129347477	MER41C	-	NC_000009.12:129338482-129338792	Overlapped	4	0	4	Yes	No	2.91	1.95E-27
LINC02328	+	NC_000014.9:85934678-86129778	AluSq2	-	NC_000014.9:86029143-86029451	Intronic	0	2	2	No	Yes	-5.58	0.000117574
LINC02328	+	NC_000014.9:85934678-86129778	LTR12F	+	NC_000014.9:85934678-85934812	Overlapped	0	11	11	No	Yes	-5.58	0.000117574
LINC02328	+	NC_000014.9:85934678-86129778	MER49	-	NC_000014.9:86028055-86028774	Intronic	0	2	2	No	Yes	-5.58	0.000117574
LINC02328	+	NC_000014.9:85934678-86129778	MER61A	+	NC_000014.9:86129522-86129778	Overlapped	0	17	17	No	Yes	-5.58	0.000117574
LINC02434	+	NC_000004.12:188160053-188161139	L1ME3A	+	NC_000004.12:188161000-188161139	Embedded	7	1	8	Yes	Yes	2.51	1.25E-12
LINC02608	-	NC_000001.11:212213002-212285021	Charlie24	-	NC_000001.11:212234587-212234675	Embedded	1	15	16	Yes	Yes	-4.02	4.97E-06
LINC02608	-	NC_000001.11:212213002-212285021	X9b_DNA	+	NC_000001.11:212225380-212225699	Embedded	0	7	7	No	Yes	-4.02	4.97E-06
LINC02757	-	NC_000011.10:76607357-76630422	L2a	+	NC_000011.10:76607537-76607925	Embedded	0	10	10	No	Yes	-3.99	2.50E-20
LINC02757	-	NC_000011.10:76607357-76630422	LTR12C	-	NC_000011.10:76607926-76609594	Embedded	0	29	29	No	Yes	-3.99	2.50E-20
LINC02757	-	NC_000011.10:76607357-76630422	MER112	+	NC_000011.10:76607306-76607536	Embedded	0	1	1	No	Yes	-3.99	2.50E-20
LINC02879	+	NC_000018.10:29156857-29174212	L2a	+	NC_000018.10:29173939-29174208	Embedded	20	3	23	Yes	Yes	3.2	1.20E-39
LINC02879	+	NC_000018.10:29156857-29174212	THE1C	-	NC_000018.10:29171786-29172163	Embedded	63	7	70	Yes	Yes	3.2	1.20E-39
LOC100129034	+	NC_000009.12:124353473-124359186	L2c	-	NC_000009.12:124357710-124357897	Embedded	96	6	102	Yes	Yes	2.89	9.83E-184
LOC100129034	+	NC_000009.12:124353473-124359186	MER58A	-	NC_000009.12:124357184-124357393	Embedded	97	5	102	Yes	Yes	2.89	9.83E-184
LOC100129034	+	NC_000009.12:124353473-124359186	MIRb	+	NC_000009.12:124353759-124353898	Embedded	52	1	53	Yes	Yes	2.89	9.83E-184
LOC100129034	+	NC_000009.12:124353473-124359186	MIRb	-	NC_000009.12:124357009-124357090	Embedded	55	5	60	Yes	Yes	2.89	9.83E-184
LOC100289333	+	NC_000019.10:12195015-12238647	AluSc8	+	NC_000019.10:12238345-12238647	Embedded	0	1	1	No	Yes	-4.83	2.46E-06
LOC100289333	+	NC_000019.10:12195015-12238647	MER57E3	+	NC_000019.10:12236902-12237120	Embedded	0	1	1	No	Yes	-4.83	2.46E-06
LOC105370364	-	NC_000013.11:110945456-110971665	LTR7C	-	NC_000013.11:110957367-110957837	Intronic	0	2	2	No	Yes	-4.98	0.015026375
LOC105370364	-	NC_000013.11:110945456-110971665	MER33	+	NC_000013.11:110956347-110956496	Overlapped	0	2	2	No	Yes	-4.98	0.015026375
LOC105374986	+	NC_000006.12:26257500-26261928	HERVK22-int	+	NC_000006.12:26257619-26259062	Embedded	0	27	27	No	Yes	-4.62	2.60E-10
LOC105374986	+	NC_000006.12:26257500-26261928	HERVK22-int	+	NC_000006.12:26259073-26260008	Embedded	0	19	19	No	Yes	-4.62	2.60E-10
LOC105374986	+	NC_000006.12:26257500-26261928	LTR22A	+	NC_000006.12:26257219-26257617	Embedded	0	3	3	No	Yes	-4.62	2.60E-10
LOC105374986	+	NC_000006.12:26257500-26261928	LTR22A	+	NC_000006.12:26257500-26257617	Overlapped	0	3	3	No	Yes	-4.62	2.60E-10
LOC105374986	+	NC_000006.12:26257500-26261928	LTR22A	+	NC_000006.12:26260009-26260461	Embedded	0	6	6	No	Yes	-4.62	2.60E-10
LOC105374986	+	NC_000006.12:26257500-26261928	LTR22A	+	NC_000006.12:26260407-26260461	Overlapped	0	6	6	No	Yes	-4.62	2.60E-10
LOC105374986	+	NC_000006.12:26257500-26261928	LTR48B	+	NC_000006.12:26261482-26261928	Overlapped	0	16	16	No	Yes	-4.62	2.60E-10
LOC105377557	-	NC_000004.12:177213056-177301280	Charlie26a	+	NC_000004.12:177220241-177220408	Overlapped	0	1	1	No	Yes	-4.24	0.002397298
LOC105377557	-	NC_000004.12:177213056-177301280	L1MC4a	+	NC_000004.12:177220475-177221537	Embedded	0	4	4	No	Yes	-4.24	0.002397298
LOC105377557	-	NC_000004.12:177213056-177301280	LTR12C	-	NC_000004.12:177226749-177226871	Embedded	0	5	5	No	Yes	-4.24	0.002397298
LOC105377557	-	NC_000004.12:177213056-177301280	LTR12E	-	NC_000004.12:177226872-177228090	Embedded	0	5	5	No	Yes	-4.24	0.002397298
LOC105377557	-	NC_000004.12:177213056-177301280	MER39B	+	NC_000004.12:177225800-177226012	Overlapped	0	2	2	No	Yes	-4.24	0.002397298
LOC105377557	-	NC_000004.12:177213056-177301280	MER39B	+	NC_000004.12:177225800-177226046	Embedded	0	2	2	No	Yes	-4.24	0.002397298
LOC105377557	-	NC_000004.12:177213056-177301280	MER39B	+	NC_000004.12:177226572-177226740	Embedded	0	6	6	No	Yes	-4.24	0.002397298
LOC107986489	+	NC_000005.10:177672379-177730077	AluSc	-	NC_000005.10:177715988-177716281	Intronic	0	8	8	No	Yes	-5.58	3.08E-06
LOC124903825	+	NC_000001.11:2814058-2817767	MLT1H	-	NC_000001.11:2814949-2815105	Intronic	0	1	1	No	Yes	-5.37	0.001580165
LOC124906099	+	NC_000002.12:177836580-177841742	Charlie14a	+	NC_000002.12:177841376-177841742	Overlapped	0	13	13	No	Yes	-4.16	2.64E-14
LOC124906099	+	NC_000002.12:177836580-177841742	HUERS-P3b-int	+	NC_000002.12:177837127-177837464	Overlapped	0	1	1	No	Yes	-4.16	2.64E-14
LOC124906099	+	NC_000002.12:177836580-177841742	L2d2	-	NC_000002.12:177841204-177841220	Overlapped	0	6	6	No	Yes	-4.16	2.64E-14
LOC124906099	+	NC_000002.12:177836580-177841742	LTR12C	+	NC_000002.12:177836580-177836944	Overlapped	0	7	7	No	Yes	-4.16	2.64E-14
LOC124906099	+	NC_000002.12:177836580-177841742	MER57-int	+	NC_000002.12:177837576-177838473	Intronic	0	1	1	No	Yes	-4.16	2.64E-14
LUCAT1	-	NC_000005.10:91302986-91314402	AluSp	-	NC_000005.10:91304028-91304322	Intronic	0	1	1	No	Yes	-4.13	5.19E-09
LUCAT1	-	NC_000005.10:91302986-91314402	AluY	+	NC_000005.10:91313502-91313807	Overlapped	0	26	26	No	Yes	-4.13	5.19E-09
LUCAT1	-	NC_000005.10:91302986-91314402	L2c	+	NC_000005.10:91313948-91314080	Overlapped	0	16	16	No	Yes	-4.13	5.19E-09
LUCAT1	-	NC_000005.10:91302986-91314402	MLT1L	+	NC_000005.10:91306050-91306225	Intronic	0	1	1	No	Yes	-4.13	5.19E-09
LUCAT1	-	NC_000005.10:91302986-91314402	MamRTE1	+	NC_000005.10:91313229-91313324	Overlapped	0	14	14	No	Yes	-4.13	5.19E-09
MHENCR	+	NC_000020.11:63627235-63628824	FLAM_C	+	NC_000020.11:63628567-63628697	Embedded	9	4	13	Yes	Yes	2.88	2.28E-15
MINCR	-	NC_000008.11:143280155-143281700	L2b	+	NC_000008.11:143280920-143281026	Embedded	2	0	2	Yes	No	2.44	2.22E-06
MINCR	-	NC_000008.11:143280155-143281700	L2b	+	NC_000008.11:143280997-143281026	Overlapped	0	6	6	No	Yes	2.44	2.22E-06
MINCR	-	NC_000008.11:143280155-143281700	LTR50	-	NC_000008.11:143281228-143281482	Overlapped	77	6	83	Yes	Yes	2.44	2.22E-06
MINCR	-	NC_000008.11:143280155-143281700	LTR50	-	NC_000008.11:143281228-143281836	Embedded	1	0	1	Yes	No	2.44	2.22E-06
MINCR	-	NC_000008.11:143280155-143281700	MIRb	+	NC_000008.11:143280201-143280316	Embedded	3	0	3	Yes	No	2.44	2.22E-06
MINCR	-	NC_000008.11:143280155-143281700	MLT2B4	-	NC_000008.11:143280324-143280688	Embedded	10	0	10	Yes	No	2.44	2.22E-06
MORN1	-	NC_000001.11:2321253-2391554	AluSg7	+	NC_000001.11:2371630-2371925	Intronic	2	3	5	Yes	Yes	2.45	2.87E-26
MORN1	-	NC_000001.11:2321253-2391554	L1M5	+	NC_000001.11:2369474-2370650	Intronic	0	1	1	No	Yes	2.45	2.87E-26
MORN1	-	NC_000001.11:2321253-2391554	MER34C_v	+	NC_000001.11:2384393-2384801	Intronic	1	0	1	Yes	No	2.45	2.87E-26
NCF2	-	NC_000001.11:183555562-183601849	L1ME3A	-	NC_000001.11:183555729-183555895	Embedded	0	16	16	No	Yes	-4.99	2.48E-06
NCF2	-	NC_000001.11:183555562-183601849	L3	-	NC_000001.11:183565252-183565415	Intronic	0	1	1	No	Yes	-4.99	2.48E-06
NFATC2	-	NC_000020.11:51386963-51562839	MER20	-	NC_000020.11:51531075-51531194	Intronic	0	5	5	No	Yes	-3.86	8.89E-29
OASL	-	NC_000012.12:121017761-121039246	AluJb	+	NC_000012.12:121030858-121031181	Intronic	0	3	3	No	Yes	-5.16	7.03E-09
OASL	-	NC_000012.12:121017761-121039246	AluJo	-	NC_000012.12:121020124-121020434	Embedded	4	217	221	Yes	Yes	-5.16	7.03E-09
OASL	-	NC_000012.12:121017761-121039246	AluYe5	+	NC_000012.12:121018587-121018895	Embedded	0	32	32	No	Yes	-5.16	7.03E-09
OASL	-	NC_000012.12:121017761-121039246	MER48	-	NC_000012.12:121018155-121018523	Embedded	1	51	52	Yes	Yes	-5.16	7.03E-09
OASL	-	NC_000012.12:121017761-121039246	MER65D	-	NC_000012.12:121017737-121017995	Embedded	0	34	34	No	Yes	-5.16	7.03E-09
OASL	-	NC_000012.12:121017761-121039246	MER89	-	NC_000012.12:121019659-121020005	Embedded	1	116	117	Yes	Yes	-5.16	7.03E-09
OASL	-	NC_000012.12:121017761-121039246	MER89	-	NC_000012.12:121019975-121020068	Embedded	3	42	45	Yes	Yes	-5.16	7.03E-09
OASL	-	NC_000012.12:121017761-121039246	MIR3	+	NC_000012.12:121027863-121028008	Intronic	0	1	1	No	Yes	-5.16	7.03E-09
OASL	-	NC_000012.12:121017761-121039246	MIRb	-	NC_000012.12:121033780-121033902	Intronic	0	1	1	No	Yes	-5.16	7.03E-09
OASL	-	NC_000012.12:121017761-121039246	MLT1A0	+	NC_000012.12:121018896-121019110	Embedded	2	31	33	Yes	Yes	-5.16	7.03E-09
OLFML2A	+	NC_000009.12:124777133-124814882	AluSq	-	NC_000009.12:124812163-124812460	Embedded	62	6	68	Yes	Yes	3	9.88E-25
OLFML2A	+	NC_000009.12:124777133-124814882	AluSx	-	NC_000009.12:124812940-124813248	Embedded	102	4	106	Yes	Yes	3	9.88E-25
OLFML2A	+	NC_000009.12:124777133-124814882	L4_A_Mam	+	NC_000009.12:124814626-124814856	Embedded	62	1	63	Yes	Yes	3	9.88E-25
OLFML2A	+	NC_000009.12:124777133-124814882	MER58C	+	NC_000009.12:124804357-124804442	Intronic	1	0	1	Yes	No	3	9.88E-25
OLFML2A	+	NC_000009.12:124777133-124814882	MER81	-	NC_000009.12:124800889-124801002	Embedded	3	0	3	Yes	No	3	9.88E-25
OLFML2A	+	NC_000009.12:124777133-124814882	MIR3	-	NC_000009.12:124811808-124811919	Embedded	31	1	32	Yes	Yes	3	9.88E-25
OLFML2A	+	NC_000009.12:124777133-124814882	MIRb	-	NC_000009.12:124810584-124810726	Embedded	33	7	40	Yes	Yes	3	9.88E-25
OLFML2A	+	NC_000009.12:124777133-124814882	MIRb	-	NC_000009.12:124813361-124813501	Embedded	33	1	34	Yes	Yes	3	9.88E-25
OLFML2A	+	NC_000009.12:124777133-124814882	MIRb	-	NC_000009.12:124814452-124814614	Embedded	73	9	82	Yes	Yes	3	9.88E-25
OLFML2A	+	NC_000009.12:124777133-124814882	MIRc	+	NC_000009.12:124814264-124814376	Embedded	66	3	69	Yes	Yes	3	9.88E-25
OLFML2A	+	NC_000009.12:124777133-124814882	MIRc	-	NC_000009.12:124813249-124813346	Embedded	40	4	44	Yes	Yes	3	9.88E-25
ORAI3	+	NC_000016.10:30949068-30954938	AluJb	-	NC_000016.10:30954229-30954488	Embedded	52	4	56	Yes	Yes	2.41	7.46E-40
ORAI3	+	NC_000016.10:30949068-30954938	MIR	-	NC_000016.10:30951266-30951474	Embedded	0	2	2	No	Yes	2.41	7.46E-40
ORAI3	+	NC_000016.10:30949068-30954938	MIR	-	NC_000016.10:30951266-30951474	Intronic	0	2	2	No	Yes	2.41	7.46E-40
PAQR4	+	NC_000016.10:2969348-2973484	MIR3	+	NC_000016.10:2972158-2972272	Embedded	96	13	109	Yes	Yes	3.44	2.34E-181
PGAP3	-	NC_000017.11:39671122-39688057	MIR	+	NC_000017.11:39676755-39676834	Overlapped	2	2	4	Yes	Yes	2.68	3.78E-59
PRSS23	+	NC_000011.10:86791071-86952910	AluJb	+	NC_000011.10:86936628-86936896	Embedded	2	0	2	Yes	No	2.45	6.07E-25
PRSS23	+	NC_000011.10:86791071-86952910	AluSp	-	NC_000011.10:86936273-86936566	Embedded	2	0	2	Yes	No	2.45	6.07E-25
PRSS23	+	NC_000011.10:86791071-86952910	Charlie4z	-	NC_000011.10:86937190-86937293	Embedded	4	0	4	Yes	No	2.45	6.07E-25
PRSS23	+	NC_000011.10:86791071-86952910	L2b	-	NC_000011.10:86823473-86823627	Embedded	3	1	4	Yes	Yes	2.45	6.07E-25
PRSS23	+	NC_000011.10:86791071-86952910	L2b	-	NC_000011.10:86823593-86823627	Overlapped	31	7	38	Yes	Yes	2.45	6.07E-25
PRSS23	+	NC_000011.10:86791071-86952910	L2b	-	NC_000011.10:86935244-86935387	Embedded	0	1	1	No	Yes	2.45	6.07E-25
PRSS23	+	NC_000011.10:86791071-86952910	MER41A	+	NC_000011.10:86937365-86937900	Embedded	3	0	3	Yes	No	2.45	6.07E-25
PRSS23	+	NC_000011.10:86791071-86952910	MER45A	-	NC_000011.10:86935856-86936022	Embedded	3	0	3	Yes	No	2.45	6.07E-25
PRSS23	+	NC_000011.10:86791071-86952910	MIR3	+	NC_000011.10:86935124-86935239	Embedded	0	1	1	No	Yes	2.45	6.07E-25
PRSS23	+	NC_000011.10:86791071-86952910	MIRb	-	NC_000011.10:86934097-86934236	Embedded	5	0	5	Yes	No	2.45	6.07E-25
PRSS23	+	NC_000011.10:86791071-86952910	MIRc	-	NC_000011.10:86933622-86933783	Embedded	2	1	3	Yes	Yes	2.45	6.07E-25
RCCD1	+	NC_000015.10:90954884-90963125	AluJr	+	NC_000015.10:90962610-90962688	Embedded	8	1	9	Yes	Yes	2.55	1.02E-71
RCCD1	+	NC_000015.10:90954884-90963125	FLAM_C	+	NC_000015.10:90955578-90955716	Embedded	7	4	11	Yes	Yes	2.55	1.02E-71
RCCD1	+	NC_000015.10:90954884-90963125	L1MB3	-	NC_000015.10:90963047-90963777	Embedded	2	0	2	Yes	No	2.55	1.02E-71
RCCD1	+	NC_000015.10:90954884-90963125	L1ME3B	-	NC_000015.10:90961793-90961895	Embedded	75	9	84	Yes	Yes	2.55	1.02E-71
RCCD1	+	NC_000015.10:90954884-90963125	L1ME3B	-	NC_000015.10:90962113-90962489	Embedded	44	10	54	Yes	Yes	2.55	1.02E-71
RCCD1	+	NC_000015.10:90954884-90963125	L1ME3B	-	NC_000015.10:90962547-90962604	Embedded	1	1	2	Yes	Yes	2.55	1.02E-71
RCCD1	+	NC_000015.10:90954884-90963125	L1ME3B	-	NC_000015.10:90962689-90962866	Embedded	8	1	9	Yes	Yes	2.55	1.02E-71
RCCD1	+	NC_000015.10:90954884-90963125	L2c	+	NC_000015.10:90955774-90955872	Embedded	15	3	18	Yes	Yes	2.55	1.02E-71
RCCD1	+	NC_000015.10:90954884-90963125	MER5B	+	NC_000015.10:90961901-90962094	Embedded	69	19	88	Yes	Yes	2.55	1.02E-71
RCCD1	+	NC_000015.10:90954884-90963125	MIR1_Amn	-	NC_000015.10:90956572-90956668	Embedded	33	14	47	Yes	Yes	2.55	1.02E-71
RSAD2	+	NC_000002.12:6865885-6898239	AluSg	+	NC_000002.12:6897723-6898014	Embedded	0	33	33	No	Yes	-5.63	4.28E-08
TFIP11-DT	+	NC_000022.11:26512532-26514568	L1MC4	+	NC_000022.11:26513974-26514490	Embedded	113	9	122	Yes	Yes	2.62	4.09E-33
TFIP11-DT	+	NC_000022.11:26512532-26514568	L2b	+	NC_000022.11:26513507-26513626	Embedded	35	3	38	Yes	Yes	2.62	4.09E-33
TFIP11-DT	+	NC_000022.11:26512532-26514568	L2c	-	NC_000022.11:26513055-26513160	Embedded	9	1	10	Yes	Yes	2.62	4.09E-33
TFIP11-DT	+	NC_000022.11:26512532-26514568	L2c	-	NC_000022.11:26513055-26513160	Embedded	9	1	10	Yes	Yes	2.62	4.09E-33
TFIP11-DT	+	NC_000022.11:26512532-26514568	L2c	-	NC_000022.11:26513055-26513160	Intronic	9	1	10	Yes	Yes	2.62	4.09E-33
TFIP11-DT	+	NC_000022.11:26512532-26514568	L2c	-	NC_000022.11:26513055-26513160	Intronic	9	1	10	Yes	Yes	2.62	4.09E-33
TFIP11-DT	+	NC_000022.11:26512532-26514568	MIR	+	NC_000022.11:26512712-26512836	Embedded	55	7	62	Yes	Yes	2.62	4.09E-33
TFIP11-DT	+	NC_000022.11:26512532-26514568	MIRb	+	NC_000022.11:26513193-26513368	Embedded	2	0	2	Yes	No	2.62	4.09E-33
TFIP11-DT	+	NC_000022.11:26512532-26514568	MIRb	+	NC_000022.11:26513193-26513368	Intronic	2	0	2	Yes	No	2.62	4.09E-33
TFIP11-DT	+	NC_000022.11:26512532-26514568	MIRc	+	NC_000022.11:26513418-26513472	Embedded	22	3	25	Yes	Yes	2.62	4.09E-33
THEM6	+	NC_000008.11:142727223-142736927	AluYc	-	NC_000008.11:142728933-142729137	Embedded	5	0	5	Yes	No	2.49	6.41E-80
THEM6	+	NC_000008.11:142727223-142736927	HERVIP10B3-int	-	NC_000008.11:142729404-142729809	Embedded	5	0	5	Yes	No	2.49	6.41E-80
THEM6	+	NC_000008.11:142727223-142736927	LTR10C	-	NC_000008.11:142729235-142729403	Embedded	2	0	2	Yes	No	2.49	6.41E-80
THEM6	+	NC_000008.11:142727223-142736927	LTR10C	-	NC_000008.11:142732889-142733469	Intronic	0	1	1	No	Yes	2.49	6.41E-80
TM4SF18-AS1	+	NC_000003.12:149284779-149333752	HUERS-P2-int	+	NC_000003.12:149287600-149287649	Intronic	0	1	1	No	Yes	-3.86	0.000106239
TM4SF18-AS1	+	NC_000003.12:149284779-149333752	LTR1B0	+	NC_000003.12:149287650-149288113	Intronic	0	5	5	No	Yes	-3.86	0.000106239
TMEM217	-	NC_000006.12:37212181-37258144	AluSx	-	NC_000006.12:37218170-37218472	Embedded	0	3	3	No	Yes	-4.99	2.83E-19
TMEM217	-	NC_000006.12:37212181-37258144	AluSx1	-	NC_000006.12:37216071-37216378	Embedded	0	3	3	No	Yes	-4.99	2.83E-19
TMEM217	-	NC_000006.12:37212181-37258144	MIR3	+	NC_000006.12:37213092-37213180	Intronic	0	1	1	No	Yes	-4.99	2.83E-19
TMEM217	-	NC_000006.12:37212181-37258144	MLT1A1	+	NC_000006.12:37216674-37217018	Embedded	0	2	2	No	Yes	-4.99	2.83E-19
TRPV3	-	NC_000017.11:3510502-3557812	L3	-	NC_000017.11:3512006-3512103	Embedded	0	9	9	No	Yes	-5.4	2.26E-28
TRPV3	-	NC_000017.11:3510502-3557812	MIR3	+	NC_000017.11:3511362-3511501	Embedded	0	7	7	No	Yes	-5.4	2.26E-28
VIPR1	+	NC_000003.12:42489299-42537568	L2b	+	NC_000003.12:42532604-42532711	Embedded	8	1	9	Yes	Yes	2.47	7.95E-30
VIPR1	+	NC_000003.12:42489299-42537568	MIRc	+	NC_000003.12:42537033-42537105	Embedded	1	0	1	Yes	No	2.47	7.95E-30
VIPR1	+	NC_000003.12:42489299-42537568	MamTip2b	+	NC_000003.12:42536662-42536799	Embedded	25	4	29	Yes	Yes	2.47	7.95E-30
WFDC21P	-	NC_000017.11:60083566-60088467	MER117	+	NC_000017.11:60085996-60086174	Intronic	0	9	9	No	Yes	-4.25	0.000141743
ZNF362	+	NC_000001.11:33127522-33300719	AluJb	+	NC_000001.11:33128082-33128391	Embedded	0	2	2	No	Yes	3.32	5.23E-99
ZNF362	+	NC_000001.11:33127522-33300719	AluJb	-	NC_000001.11:33269546-33269689	Embedded	3	0	3	Yes	No	3.32	5.23E-99
ZNF362	+	NC_000001.11:33127522-33300719	AluJb	-	NC_000001.11:33269546-33269689	Intronic	3	0	3	Yes	No	3.32	5.23E-99
ZNF362	+	NC_000001.11:33127522-33300719	L2c	-	NC_000001.11:33270478-33270620	Embedded	10	1	11	Yes	Yes	3.32	5.23E-99
ZNF362	+	NC_000001.11:33127522-33300719	L2c	-	NC_000001.11:33270478-33270620	Overlapped	10	1	11	Yes	Yes	3.32	5.23E-99
ZNF362	+	NC_000001.11:33127522-33300719	L2c	-	NC_000001.11:33270612-33270620	Overlapped	0	1	1	No	Yes	3.32	5.23E-99
ZNF362	+	NC_000001.11:33127522-33300719	MIR	+	NC_000001.11:33128392-33128459	Embedded	0	1	1	No	Yes	3.32	5.23E-99
ZNF362	+	NC_000001.11:33127522-33300719	MIRb	+	NC_000001.11:33269974-33270139	Embedded	1	0	1	Yes	No	3.32	5.23E-99
ZNF362	+	NC_000001.11:33127522-33300719	MIRb	-	NC_000001.11:33128438-33128597	Embedded	0	1	1	No	Yes	3.32	5.23E-99
ZNF362	+	NC_000001.11:33127522-33300719	MLT1B	+	NC_000001.11:33238605-33239002	Overlapped	1	1	2	Yes	Yes	3.32	5.23E-99
